# Supplementary material for: Encapsulated Cell Dynamics in Droplet Microfluidic Devices with Sheath Flow
Source: Micromachines (Basel). 2021 Jul 19;12(7):839. doi: 10.3390/mi12070839 (PMC8304737; doi:10.3390/mi12070839)
Supplement: Supplementary file 1 [file micromachines-12-00839-s001.zip]

Archive with 1 entries (1 files):
- micromachines-1306403-supplementary.pdf
